# Supplementary material for: Polyhydroxy Fullerenes Enhance Antibacterial and Electrocatalytic Activity of Silver Nanoparticles
Source: Nanomaterials (Basel). 2022 Sep 23;12(19):3321. doi: 10.3390/nano12193321 (PMC9565599; doi:10.3390/nano12193321)
Supplement: Supplementary file 1 [file nanomaterials-12-03321-s001.zip]

Archive with 1 entries (1 files):
- nanomaterials-1893204-supplementary.pdf
